# Supplementary material for: Antarctic food web architecture under varying dynamics of sea ice cover
Source: Sci Rep. 2019 Aug 28;9:12454. doi: 10.1038/s41598-019-48245-7 (PMC6713710; doi:10.1038/s41598-019-48245-7)
Supplement: Supplementary file 2 — Annex 1 [file 41598_2019_48245_MOESM2_ESM.xlsx]

## Sheet: ANNEX 1
ANNEX 1-Rossi et al., Scientific Reports
List of invertebrate animal samples obtained by dredging in Terra Nova Bay, Ross Sea, and used to reconstruct the BEFORE and AFTER food webs.
Legend to the headings:
Voucher MNA	Code of vouchers associated with samples conserved at the Italian National Antarctic Museum (MNA), Genoa section (https://steu.shinyapps.io/MNA-generale/). When the code is not present this means that the sample was destroied for the analyses
Sample code	Code of each sample as assigned during the field sampling activity in Antarctica
ITU-code	Code of the ITU to which each sample is assigned depending on its position within the isotopic niche space. See the main text for details
BOLD (COI)	Code of the sequence in the BOLD database
GenBank (COI and ITS2)	GENBANK Accession numbers codes of species whose determination was cheched also from a molecular point of view
Station	Code of the station of collection as from PNRA Expedition Data Reports
Lat	Latitude
Long	Longitude
BEFORE
Voucher MNA	Sample code	Phylum	Class	Order	Family	Genera	Species	ITU-code	BOLD (COI)	GenBank (COI)	GenBank (ITS2)	Station	Lat	Long
MNA 5401	XXVIII-12	Porifera	Demospongiae					22H				XXVIII DR1	74° 41.271' S	164°08.547' E
	XXVIII-052	Porifera	Demospongiae					23I				XXVIII DR1	74° 41.271' S	164°08.547' E
	XXVIII-849	Porifera	Demospongiae					22G				XXVIII DR11	74°41.323' S	164°03.896' E
MNA 6241	XXVIII-852	Porifera	Demospongiae					22F				XXVIII DR11	74°41.323' S	164°03.896' E
MNA 6246	XXVIII-857	Porifera	Demospongiae					22E				XXVIII DR11	74°41.323' S	164°03.896' E
MNA 5403	XXVIII-014	Porifera	Demospongiae	Dendroceratida	Darwinellidae	Dendrilla	membranosa	22E				XXVIII DR1	74° 41.271' S	164°08.547' E
MNA 6243	XXVIII-854	Porifera	Demospongiae	Dendroceratida	Darwinellidae	Dendrilla	membranosa	22E				XXVIII DR11	74°41.323' S	164°03.896' E
MNA 5442	XXVIII-053	Porifera	Demospongiae	Hadromerida	Suberitidae	Homaxinella	cf. balfourensis	21F				XXVIII DR1	74° 41.271' S	164°08.547' E
MNA 5397	XXVIII-008	Porifera	Demospongiae	Hadromerida	Suberitidae	Pseudosuberites	nudus	22F			MK803209	XXVIII DR1	74° 41.271' S	164°08.547' E
MNA 3649	XXVII-249	Porifera	Demospongiae	Hadromerida	Suberitidae	Suberites	caminatus	22G				XXVII DR8	74° 41.137' S	164° 07.924' E
MNA 5406	XXVIII-017	Porifera	Demospongiae	Haplosclerida	Chalinidae	Haliclona (Rhizoniera)	cf. dancoi	21I		MK803204		XXVIII DR1	74° 41.271' S	164°08.547' E
MNA 5407	XXVIII-018	Porifera	Demospongiae	Haplosclerida	Chalinidae	Haliclona (Rhizoniera)	cf. dancoi	23G				XXVIII DR1	74° 41.271' S	164°08.547' E
MNA 6245	XXVIII-856	Porifera	Demospongiae	Haplosclerida	Chalinidae	Haliclona (Rhizoniera)	dancoi	22G		MK803203		XXVIII DR11	74°41.323' S	164°03.896' E
MNA 6244	XXVIII-855	Porifera	Demospongiae	Haplosclerida	Chalinidae	Haliclona	sp. 4	22H				XXVIII DR11	74°41.323' S	164°03.896' E
MNA 5399	XXVIII-010	Porifera	Demospongiae	Haplosclerida	Niphatidae	Microxina	benedeni	23F				XXVIII DR1	74° 41.271' S	164°08.547' E
MNA 3594	XXVII-194	Porifera	Demospongiae	Haplosclerida	Niphatidae	Hemigellius	fimbriatus	22L		MK803202		XXVII DR4	74° 42.006' S	164° 02.101' E
MNA 5398	XXVIII-009	Porifera	Demospongiae	Haplosclerida	Phloedictyiade	Calyx	arcuarius	23F				XXVIII DR1	74° 41.271' S	164°08.547' E
MNA 5409	XXVIII-020	Porifera	Demospongiae	Poecilosclerida	Coelosphaeridae	Inflatella	belli	22I				XXVIII DR1	74° 41.271' S	164°08.547' E
MNA 5410	XXVIII-021	Porifera	Demospongiae	Poecilosclerida	Coelosphaeridae	Inflatella	belli	21G				XXVIII DR1	74° 41.271' S	164°08.547' E
MNA 5411	XXVIII-022	Porifera	Demospongiae	Poecilosclerida	Coelosphaeridae	Inflatella	belli	21H				XXVIII DR1	74° 41.271' S	164°08.547' E
MNA 5405	XXVIII-016	Porifera	Demospongiae	Poecilosclerida	Coelosphaeridae	Lissodendoryx (Ectyodoryx)	antarctica	21G				XXVIII DR1	74° 41.271' S	164°08.547' E
MNA 5400	XXVIII-011	Porifera	Demospongiae	Poecilosclerida	Coelosphaeridae	Lissodendoryx (Lissodendoryx)	flabellata	19H				XXVIII DR1	74° 41.271' S	164°08.547' E
MNA 5404	XXVIII-015	Porifera	Demospongiae	Poecilosclerida	Coelosphaeridae	Lissodendoryx (Lissodendoryx)	flabellata	22H		MK803207		XXVIII DR1	74° 41.271' S	164°08.547' E
MNA 3586	XXVII-186	Porifera	Demospongiae	Poecilosclerida	Coelosphaeridae	Inflatella	belli	21H				XXVII DR8	74° 41.137' S	164° 07.924' E
MNA 6236	XXVIII-847	Porifera	Demospongiae	Poecilosclerida	Coelosphaeridae	Inflatella	belli	21G				XXVIII DR11	74°41.323' S	164°03.896' E
MNA 6237	XXVIII-848	Porifera	Demospongiae	Poecilosclerida	Coelosphaeridae	Lissodendorix	sp. 1	22G		MK803206		XXVIII DR11	74°41.323' S	164°03.896' E
MNA 3581	XXVII-181	Porifera	Demospongiae	Poecilosclerida	Coelosphaeridae	Lissodendoryx (Lissodendoryx)	flabellata	22H				XXVII DR6	74° 41.793' S	164° 03.323' E
MNA 3483	XXVII-083	Porifera	Demospongiae	Poecilosclerida	Coelosphaeridae	Lissodendoryx (Lissodendoryx)	flabellata	21L				XXVII DR7	74° 41.839' S	164° 03.549' E
MNA 3593	XXVII-193	Porifera	Demospongiae	Poecilosclerida	Coelosphaeridae	Lissodendoryx (Lissodendoryx)	flabellata	21I				XXVII DR4	74° 42.006' S	164° 02.101' E
MNA 5412	XXVIII-023	Porifera	Demospongiae	Poecilosclerida	Hymedesmiidae	Kirkpatrickia	coulmani	23G		MK803198		XXVIII DR1	74° 41.271' S	164°08.547' E
MNA 5413	XXVIII-024	Porifera	Demospongiae	Poecilosclerida	Hymedesmiidae	Kirkpatrickia	coulmani	20G		MK803205		XXVIII DR1	74° 41.271' S	164°08.547' E
MNA 3589	XXVII-189	Porifera	Demospongiae	Poecilosclerida	Hymedesmiidae	Phorbas	glaberrimus	22H				XXVII DR8	74° 41.137' S	164° 07.924' E
MNA 5402	XXVIII-013	Porifera	Demospongiae	Poecilosclerida	Isodictyidae	Isodictya	erinacea	23F				XXVIII DR1	74° 41.271' S	164°08.547' E
MNA 5438	XXVIII-049	Porifera	Demospongiae	Poecilosclerida	Isodictyidae	Isodictya	erinacea	21F				XXVIII DR1	74° 41.271' S	164°08.547' E
MNA 5439	XXVIII-050	Porifera	Demospongiae	Poecilosclerida	Isodictyidae	Isodictya	sp.	23E				XXVIII DR1	74° 41.271' S	164°08.547' E
MNA 5440	XXVIII-051	Porifera	Demospongiae	Poecilosclerida	Isodictyidae	Isodictya	sp.	22F				XXVIII DR1	74° 41.271' S	164°08.547' E
MNA 3591	XXVII-191	Porifera	Demospongiae	Poecilosclerida	Isodictyidae	Isodictya	erinacea	22F				XXVII DR8	74° 41.137' S	164° 07.924' E
MNA 6242	XXVIII-853	Porifera	Demospongiae	Poecilosclerida	Isodictyidae	Isodictya	conulosa	22F			MK803211	XXVIII DR11	74°41.323' S	164°03.896' E
MNA 3475	XXVII-075	Porifera	Demospongiae	Poecilosclerida	Isodictyidae	Isodictya	conulosa	22G				XXVII DR7	74° 41.839' S	164° 03.549' E
MNA 5408	XXVIII-019	Porifera	Demospongiae	Poecilosclerida	Microcionidae	Clathria (Thalysias)	flabellata	23H				XXVIII DR1	74° 41.271' S	164°08.547' E
MNA 3476	XXVII-076	Porifera	Demospongiae	Poecilosclerida	Mycalidae	Mycale (Oxymycale)	acerata	22G				XXVII DR7	74° 41.839' S	164° 03.549' E
MNA 3588	XXVII-188	Porifera	Demospongiae	Poecilosclerida	Myxillidae	Myxilla (Myxilla)	elongata	22H				XXVII DR8	74° 41.137' S	164° 07.924' E
MNA 6239	XXVIII-850	Porifera	Demospongiae	Poecilosclerida	Myxillidae	Myxilla (Myxilla)	elongata	22G				XXVIII DR11	74°41.323' S	164°03.896' E
MNA 3596	XXVII-196	Porifera	Demospongiae	Poecilosclerida	Tedaniidae	Tedania	sp.	21H				XXVII DR8	74° 41.137' S	164° 07.924' E
MNA 6240	XXVIII-851	Porifera	Demospongiae	Poecilosclerida	Tedaniidae	Tedania (Tedaniopsis)	charcoti	21G				XXVIII DR11	74°41.323' S	164°03.896' E
MNA 3592	XXVII-192	Porifera	Demospongiae	Poecilosclerida	Tedaniidae	Tedania (Tedaniopsis)	charcoti	21F		MK803199		XXVII DR4	74° 42.006' S	164° 02.101' E
MNA 3595	XXVII-195	Porifera	Demospongiae	Tetractinellida	Tetillidae	Antarctotetilla	leptoderma	21M				XXVII DR8	74° 41.137' S	164° 07.924' E
MNA 3590	XXVII-190	Porifera	Hexactinellida	Lyssacinosida	Rossellidae	Rossella	nuda	23F				XXVII DR8	74° 41.137' S	164° 07.924' E
MNA 3597	XXVII-197	Porifera	Hexatinellida	Lyssacinosida	Rosselidae	Rossella	cf. longstaffi	22F				XXVII DR8	74° 41.137' S	164° 07.924' E
	XXVIII-1084	Cnidaria	Anthozoa	Actiniaria				22N				XXVIII DR11	74°41.323' S	164°03.896' E
MNA 3478	XXVII-078a	Cnidaria	Anthozoa	Alcyonacea				18F				XXVII DR7	74° 41.839' S	164° 03.549' E
MNA 3489	XXVII-089	Cnidaria	Anthozoa	Alcyonacea	Primnoidae	Ophidiogorgia	paradoxa	18F				XXVII DR7	74° 41.839' S	164° 03.549' E
MNA 3640	XXVII-240a	Cnidaria	Anthozoa	Alcyonacea	Primnoidae	Arntzia	gracilis	21G		MK803201		XXVII DR8	74° 41.137' S	164° 07.924' E
MNA 5443	XXVIII-054	Cnidaria	Anthozoa	Alcyonacea	Primnoidae			19E				XXVIII DR1	74° 41.271' S	164°08.547' E
MNA 5444	XXVIII-055	Cnidaria	Anthozoa	Alcyonacea	Primnoidae	Thouarella (Thouarella)	pendulina	18F			MK803210	XXVIII DR1	74° 41.271' S	164°08.547' E
	XXVIII-1091	Cnidaria	Anthozoa	Alcyonacea	Primnoidae	Thouarella	sp.	19E				XXVIII DR11	74°41.323' S	164°03.896' E
	XXVIII-1144	Cnidaria	Anthozoa	Alcyonacea	Primnoidae	Arntzia	gracilis	23F				XXVIII DR11	74°41.323' S	164°03.896' E
MNA 3491	XXVII-091	Cnidaria	Hydrozoa					21E				XXVII DR7	74° 41.839' S	164° 03.549' E
	XXVIII-1163	Nemertea	Anopla	-	Lineidae	Parborlasia	corrugatus	20F				XXVIII DR11	74°41.323' S	164°03.896' E
MNA 6546	XXVIII-1157	Nemertea	Anopla	-	Lineidae	Parborlasia		23P				XXVIII DR11	74°41.323' S	164°03.896' E
MNA 6547	XXVIII-1158	Nemertea	Anopla	-	Lineidae	Parborlasia		23N				XXVIII DR11	74°41.323' S	164°03.896' E
	XXVIII-409-10	Mollusca	Bivalvia	Pectinoida	Pectinidae	Adamussium	colbecki	22G				XXVIII DR1	74° 41.271' S	164°08.547' E
	XXVIII-409-11	Mollusca	Bivalvia	Pectinoida	Pectinidae	Adamussium	colbecki	21G				XXVIII DR1	74° 41.271' S	164°08.547' E
	XXVIII-409-12	Mollusca	Bivalvia	Pectinoida	Pectinidae	Adamussium	colbecki	22H				XXVIII DR1	74° 41.271' S	164°08.547' E
	XXVIII-409-13	Mollusca	Bivalvia	Pectinoida	Pectinidae	Adamussium	colbecki	21G				XXVIII DR1	74° 41.271' S	164°08.547' E
	XXVIII-409-14	Mollusca	Bivalvia	Pectinoida	Pectinidae	Adamussium	colbecki	21G				XXVIII DR1	74° 41.271' S	164°08.547' E
	XXVIII-409-15	Mollusca	Bivalvia	Pectinoida	Pectinidae	Adamussium	colbecki	22G				XXVIII DR1	74° 41.271' S	164°08.547' E
	XXVIII-409-16	Mollusca	Bivalvia	Pectinoida	Pectinidae	Adamussium	colbecki	22G				XXVIII DR1	74° 41.271' S	164°08.547' E
	XXVIII-409-17	Mollusca	Bivalvia	Pectinoida	Pectinidae	Adamussium	colbecki	21H				XXVIII DR1	74° 41.271' S	164°08.547' E
	XXVIII-409-18	Mollusca	Bivalvia	Pectinoida	Pectinidae	Adamussium	colbecki	22H				XXVIII DR1	74° 41.271' S	164°08.547' E
	XXVIII-409-19	Mollusca	Bivalvia	Pectinoida	Pectinidae	Adamussium	colbecki	22H				XXVIII DR1	74° 41.271' S	164°08.547' E
	XXVIII-409-2	Mollusca	Bivalvia	Pectinoida	Pectinidae	Adamussium	colbecki	22H				XXVIII DR1	74° 41.271' S	164°08.547' E
	XXVIII-409-20	Mollusca	Bivalvia	Pectinoida	Pectinidae	Adamussium	colbecki	22H				XXVIII DR1	74° 41.271' S	164°08.547' E
	XXVIII-409-21	Mollusca	Bivalvia	Pectinoida	Pectinidae	Adamussium	colbecki	22H				XXVIII DR1	74° 41.271' S	164°08.547' E
	XXVIII-409-22	Mollusca	Bivalvia	Pectinoida	Pectinidae	Adamussium	colbecki	22H				XXVIII DR1	74° 41.271' S	164°08.547' E
	XXVIII-409-23	Mollusca	Bivalvia	Pectinoida	Pectinidae	Adamussium	colbecki	21H				XXVIII DR1	74° 41.271' S	164°08.547' E
	XXVIII-409-24	Mollusca	Bivalvia	Pectinoida	Pectinidae	Adamussium	colbecki	22H				XXVIII DR1	74° 41.271' S	164°08.547' E
	XXVIII-409-25	Mollusca	Bivalvia	Pectinoida	Pectinidae	Adamussium	colbecki	22H				XXVIII DR1	74° 41.271' S	164°08.547' E
	XXVIII-409-26	Mollusca	Bivalvia	Pectinoida	Pectinidae	Adamussium	colbecki	22H				XXVIII DR1	74° 41.271' S	164°08.547' E
	XXVIII-409-27	Mollusca	Bivalvia	Pectinoida	Pectinidae	Adamussium	colbecki	22H				XXVIII DR1	74° 41.271' S	164°08.547' E
	XXVIII-409-28	Mollusca	Bivalvia	Pectinoida	Pectinidae	Adamussium	colbecki	21H				XXVIII DR1	74° 41.271' S	164°08.547' E
	XXVIII-409-29	Mollusca	Bivalvia	Pectinoida	Pectinidae	Adamussium	colbecki	22G				XXVIII DR1	74° 41.271' S	164°08.547' E
	XXVIII-409-3	Mollusca	Bivalvia	Pectinoida	Pectinidae	Adamussium	colbecki	22H				XXVIII DR1	74° 41.271' S	164°08.547' E
	XXVIII-409-30	Mollusca	Bivalvia	Pectinoida	Pectinidae	Adamussium	colbecki	22H				XXVIII DR1	74° 41.271' S	164°08.547' E
	XXVIII-409-31	Mollusca	Bivalvia	Pectinoida	Pectinidae	Adamussium	colbecki	21G				XXVIII DR1	74° 41.271' S	164°08.547' E
	XXVIII-409-32	Mollusca	Bivalvia	Pectinoida	Pectinidae	Adamussium	colbecki	22H				XXVIII DR1	74° 41.271' S	164°08.547' E
	XXVIII-409-33	Mollusca	Bivalvia	Pectinoida	Pectinidae	Adamussium	colbecki	22H				XXVIII DR1	74° 41.271' S	164°08.547' E
	XXVIII-409-34	Mollusca	Bivalvia	Pectinoida	Pectinidae	Adamussium	colbecki	21G				XXVIII DR1	74° 41.271' S	164°08.547' E
	XXVIII-409-35	Mollusca	Bivalvia	Pectinoida	Pectinidae	Adamussium	colbecki	22H				XXVIII DR1	74° 41.271' S	164°08.547' E
	XXVIII-409-4	Mollusca	Bivalvia	Pectinoida	Pectinidae	Adamussium	colbecki	22H				XXVIII DR1	74° 41.271' S	164°08.547' E
	XXVIII-409-5	Mollusca	Bivalvia	Pectinoida	Pectinidae	Adamussium	colbecki	22G				XXVIII DR1	74° 41.271' S	164°08.547' E
	XXVIII-409-6	Mollusca	Bivalvia	Pectinoida	Pectinidae	Adamussium	colbecki	21H				XXVIII DR1	74° 41.271' S	164°08.547' E
	XXVIII-409-7	Mollusca	Bivalvia	Pectinoida	Pectinidae	Adamussium	colbecki	22G				XXVIII DR1	74° 41.271' S	164°08.547' E
	XXVIII-409-8	Mollusca	Bivalvia	Pectinoida	Pectinidae	Adamussium	colbecki	21G				XXVIII DR1	74° 41.271' S	164°08.547' E
	XXVIII-409-9	Mollusca	Bivalvia	Pectinoida	Pectinidae	Adamussium	colbecki	21H				XXVIII DR1	74° 41.271' S	164°08.547' E
	XXVIII-1000-1	Mollusca	Bivalvia	Pectinoida	Pectinidae	Adamussium	colbecki	23E				XXVIII DR11	74°41.323' S	164°03.896' E
	XXVIII-1000-10	Mollusca	Bivalvia	Pectinoida	Pectinidae	Adamussium	colbecki	24E				XXVIII DR11	74°41.323' S	164°03.896' E
	XXVIII-1000-11	Mollusca	Bivalvia	Pectinoida	Pectinidae	Adamussium	colbecki	23E				XXVIII DR11	74°41.323' S	164°03.896' E
	XXVIII-1000-12	Mollusca	Bivalvia	Pectinoida	Pectinidae	Adamussium	colbecki	23E				XXVIII DR11	74°41.323' S	164°03.896' E
	XXVIII-1000-13	Mollusca	Bivalvia	Pectinoida	Pectinidae	Adamussium	colbecki	23F				XXVIII DR11	74°41.323' S	164°03.896' E
	XXVIII-1000-14	Mollusca	Bivalvia	Pectinoida	Pectinidae	Adamussium	colbecki	24E				XXVIII DR11	74°41.323' S	164°03.896' E
	XXVIII-1000-15	Mollusca	Bivalvia	Pectinoida	Pectinidae	Adamussium	colbecki	22F				XXVIII DR11	74°41.323' S	164°03.896' E
	XXVIII-1000-16	Mollusca	Bivalvia	Pectinoida	Pectinidae	Adamussium	colbecki	23E				XXVIII DR11	74°41.323' S	164°03.896' E
	XXVIII-1000-17	Mollusca	Bivalvia	Pectinoida	Pectinidae	Adamussium	colbecki	22F				XXVIII DR11	74°41.323' S	164°03.896' E
	XXVIII-1000-18	Mollusca	Bivalvia	Pectinoida	Pectinidae	Adamussium	colbecki	23F				XXVIII DR11	74°41.323' S	164°03.896' E
	XXVIII-1000-19	Mollusca	Bivalvia	Pectinoida	Pectinidae	Adamussium	colbecki	22F				XXVIII DR11	74°41.323' S	164°03.896' E
	XXVIII-1000-2	Mollusca	Bivalvia	Pectinoida	Pectinidae	Adamussium	colbecki	24E				XXVIII DR11	74°41.323' S	164°03.896' E
	XXVIII-1000-20	Mollusca	Bivalvia	Pectinoida	Pectinidae	Adamussium	colbecki	22F				XXVIII DR11	74°41.323' S	164°03.896' E
	XXVIII-1000-21	Mollusca	Bivalvia	Pectinoida	Pectinidae	Adamussium	colbecki	22F				XXVIII DR11	74°41.323' S	164°03.896' E
	XXVIII-1000-22	Mollusca	Bivalvia	Pectinoida	Pectinidae	Adamussium	colbecki	22F				XXVIII DR11	74°41.323' S	164°03.896' E
	XXVIII-1000-23	Mollusca	Bivalvia	Pectinoida	Pectinidae	Adamussium	colbecki	22F				XXVIII DR11	74°41.323' S	164°03.896' E
	XXVIII-1000-24	Mollusca	Bivalvia	Pectinoida	Pectinidae	Adamussium	colbecki	24F				XXVIII DR11	74°41.323' S	164°03.896' E
	XXVIII-1000-25	Mollusca	Bivalvia	Pectinoida	Pectinidae	Adamussium	colbecki	24E				XXVIII DR11	74°41.323' S	164°03.896' E
	XXVIII-1000-26	Mollusca	Bivalvia	Pectinoida	Pectinidae	Adamussium	colbecki	23D				XXVIII DR11	74°41.323' S	164°03.896' E
	XXVIII-1000-27	Mollusca	Bivalvia	Pectinoida	Pectinidae	Adamussium	colbecki	23E				XXVIII DR11	74°41.323' S	164°03.896' E
	XXVIII-1000-28	Mollusca	Bivalvia	Pectinoida	Pectinidae	Adamussium	colbecki	24E				XXVIII DR11	74°41.323' S	164°03.896' E
	XXVIII-1000-29	Mollusca	Bivalvia	Pectinoida	Pectinidae	Adamussium	colbecki	25D				XXVIII DR11	74°41.323' S	164°03.896' E
	XXVIII-1000-3	Mollusca	Bivalvia	Pectinoida	Pectinidae	Adamussium	colbecki	23E				XXVIII DR11	74°41.323' S	164°03.896' E
	XXVIII-1000-30	Mollusca	Bivalvia	Pectinoida	Pectinidae	Adamussium	colbecki	24D				XXVIII DR11	74°41.323' S	164°03.896' E
	XXVIII-1000-31	Mollusca	Bivalvia	Pectinoida	Pectinidae	Adamussium	colbecki	24D				XXVIII DR11	74°41.323' S	164°03.896' E
	XXVIII-1000-32	Mollusca	Bivalvia	Pectinoida	Pectinidae	Adamussium	colbecki	24D				XXVIII DR11	74°41.323' S	164°03.896' E
	XXVIII-1000-33	Mollusca	Bivalvia	Pectinoida	Pectinidae	Adamussium	colbecki	24D				XXVIII DR11	74°41.323' S	164°03.896' E
	XXVIII-1000-34	Mollusca	Bivalvia	Pectinoida	Pectinidae	Adamussium	colbecki	25D				XXVIII DR11	74°41.323' S	164°03.896' E
	XXVIII-1000-35	Mollusca	Bivalvia	Pectinoida	Pectinidae	Adamussium	colbecki	25D				XXVIII DR11	74°41.323' S	164°03.896' E
	XXVIII-1000-36	Mollusca	Bivalvia	Pectinoida	Pectinidae	Adamussium	colbecki	24D				XXVIII DR11	74°41.323' S	164°03.896' E
	XXVIII-1000-37	Mollusca	Bivalvia	Pectinoida	Pectinidae	Adamussium	colbecki	24D				XXVIII DR11	74°41.323' S	164°03.896' E
	XXVIII-1000-38	Mollusca	Bivalvia	Pectinoida	Pectinidae	Adamussium	colbecki	24E				XXVIII DR11	74°41.323' S	164°03.896' E
	XXVIII-1000-39	Mollusca	Bivalvia	Pectinoida	Pectinidae	Adamussium	colbecki	24E				XXVIII DR11	74°41.323' S	164°03.896' E
	XXVIII-1000-4	Mollusca	Bivalvia	Pectinoida	Pectinidae	Adamussium	colbecki	23E				XXVIII DR11	74°41.323' S	164°03.896' E
	XXVIII-1000-40	Mollusca	Bivalvia	Pectinoida	Pectinidae	Adamussium	colbecki	24E				XXVIII DR11	74°41.323' S	164°03.896' E
	XXVIII-1000-41	Mollusca	Bivalvia	Pectinoida	Pectinidae	Adamussium	colbecki	24E				XXVIII DR11	74°41.323' S	164°03.896' E
	XXVIII-1000-42	Mollusca	Bivalvia	Pectinoida	Pectinidae	Adamussium	colbecki	24D				XXVIII DR11	74°41.323' S	164°03.896' E
	XXVIII-1000-5	Mollusca	Bivalvia	Pectinoida	Pectinidae	Adamussium	colbecki	24E				XXVIII DR11	74°41.323' S	164°03.896' E
	XXVIII-1000-6	Mollusca	Bivalvia	Pectinoida	Pectinidae	Adamussium	colbecki	23E				XXVIII DR11	74°41.323' S	164°03.896' E
	XXVIII-1000-7	Mollusca	Bivalvia	Pectinoida	Pectinidae	Adamussium	colbecki	23E				XXVIII DR11	74°41.323' S	164°03.896' E
	XXVIII-1000-8	Mollusca	Bivalvia	Pectinoida	Pectinidae	Adamussium	colbecki	24E				XXVIII DR11	74°41.323' S	164°03.896' E
	XXVIII-1000-9	Mollusca	Bivalvia	Pectinoida	Pectinidae	Adamussium	colbecki	24E				XXVIII DR11	74°41.323' S	164°03.896' E
MNA 3598	XXVII-198	Mollusca	Bivalvia	Limida	Limidae	Limatula	hodgsoni	24E				XXVII DR8	74° 41.137' S	164° 07.924' E
MNA 4408	XXVII-198	Mollusca	Bivalvia	Limida	Limidae	Limatula	hodgsoni	23E				XXVII DR8	74° 41.137' S	164° 07.924' E
MNA 4409	XXVII-198	Mollusca	Bivalvia	Limida	Limidae	Limatula	hodgsoni	24E				XXVII DR8	74° 41.137' S	164° 07.924' E
MNA 4410	XXVII-198	Mollusca	Bivalvia	Limida	Limidae	Limatula	hodgsoni	23E				XXVII DR8	74° 41.137' S	164° 07.924' E
MNA 4411	XXVII-198	Mollusca	Bivalvia	Limida	Limidae	Limatula	hodgsoni	23E				XXVII DR8	74° 41.137' S	164° 07.924' E
MNA 4412	XXVII-198	Mollusca	Bivalvia	Limida	Limidae	Limatula	hodgsoni	23E				XXVII DR8	74° 41.137' S	164° 07.924' E
MNA 3600	XXVII-200	Mollusca	Gastropoda	Nudibranchia	Dorididae	Doris	kerguelenensis	21I				XXVII DR8	74° 41.137' S	164° 07.924' E
MNA 4220	XXVII-200	Mollusca	Gastropoda	Nudibranchia	Dorididae	Doris	kerguelenensis	21L				XXVII DR8	74° 41.137' S	164° 07.924' E
MNA 4223	XXVII-200	Mollusca	Gastropoda	Nudibranchia	Dorididae	Doris	kerguelenensis	21I				XXVII DR8	74° 41.137' S	164° 07.924' E
MNA 4224	XXVII-200	Mollusca	Gastropoda	Nudibranchia	Dorididae	Doris	kerguelenensis	21M				XXVII DR8	74° 41.137' S	164° 07.924' E
MNA 4394	XXVII-243	Annelida	Polychaeta	Sabellida	Sabellidae			22D				XXVII DR8	74° 41.137' S	164° 07.924' E
MNA 4395	XXVII-243	Annelida	Polychaeta	Sabellida	Sabellidae			23D				XXVII DR8	74° 41.137' S	164° 07.924' E
MNA 4396	XXVII-243	Annelida	Polychaeta	Sabellida	Sabellidae			23E				XXVII DR8	74° 41.137' S	164° 07.924' E
MNA 4397	XXVII-243	Annelida	Polychaeta	Sabellida	Sabellidae			23D				XXVII DR8	74° 41.137' S	164° 07.924' E
MNA 4398	XXVII-243	Annelida	Polychaeta	Sabellida	Sabellidae			23D				XXVII DR8	74° 41.137' S	164° 07.924' E
MNA 3643	XXVII-243	Annelida	Polychaeta	Sabellida	Sabellidae			22E				XXVII DR8	74° 41.137' S	164° 07.924' E
	XXVIII-1159	Annelida	Polychaeta					22G				XXVIII DR11	74°41.323' S	164°03.896' E
	XXVIII-1160	Annelida	Polychaeta					22M				XXVIII DR11	74°41.323' S	164°03.896' E
	XXVIII-1161	Annelida	Polychaeta					23L				XXVIII DR11	74°41.323' S	164°03.896' E
	XXVIII-1092	Annelida	Polychaeta	Phillodocida	Polinoidae			22I				XXVIII DR11	74°41.323' S	164°03.896' E
MNA 6542	XXVIII-1153	Annelida	Polychaeta	Phillodocida	Polinoidae			21I				XXVIII DR11	74°41.323' S	164°03.896' E
MNA 6541	XXVIII-1152	Annelida	Polychaeta	Phillodocida	Polinoidae			20L				XXVIII DR11	74°41.323' S	164°03.896' E
	XXVIII-1140	Annelida	Polychaeta	Phyllodocida	Polynoidae	Polyeunoa	laevis	22L				XXVIII DR11	74°41.323' S	164°03.896' E
	XXVIII-863	Bryozoa						23F				XXVIII DR11	74°41.323' S	164°03.896' E
	XXVIII-1137	Arthropoda	Malacostraca	Amphipoda				23H				XXVIII DR11	74°41.323' S	164°03.896' E
	XXVIII-1090	Arthropoda	Malacostraca	Isopoda	Arcturidae			20F				XXVIII DR11	74°41.323' S	164°03.896' E
	XXVIII-1145	Arthropoda	Malacostraca	Isopoda	Arcturidae			22F				XXVIII DR11	74°41.323' S	164°03.896' E
	XXVIII-1087	Arthropoda	Malacostraca	Euphausiacea	Euphausiidae	Euphausia		19L				XXVIII DR11	74°41.323' S	164°03.896' E
	XXVIII-1143	Arthropoda	Malacostraca	Euphausiacea				21L				XXVIII DR11	74°41.323' S	164°03.896' E
	XXVIII-1154	Arthropoda	Pycnogonida					22I				XXVIII DR11	74°41.323' S	164°03.896' E
	XXVIII-1155	Arthropoda	Pycnogonida					23F				XXVIII DR11	74°41.323' S	164°03.896' E
	XXVIII-1156	Arthropoda	Pycnogonida					21G				XXVIII DR11	74°41.323' S	164°03.896' E
	XXVIII-1072	Echinodermata	Asteroidea	Forcipulatida	Asteriidae	Diplasterias	brucei	19I				XXVIII DR11	74°41.323' S	164° 07.924' E
	XXVIII-1073	Echinodermata	Asteroidea	Forcipulatida	Asteriidae	Diplasterias	brucei	19I				XXVIII DR11	74°41.323' S	164° 07.924' E
	XXVIII-1139	Echinodermata	Asteroidea	Forcipulatida	Asteriidae	Diplasterias	brucei	22I				XXVIII DR11	74°41.323' S	164° 07.924' E
	XXVIII-1089 - 1	Echinodermata	Asteroidea	Valvatida	Odontasteridae	Odontaster	validus	21G				XXVIII DR11	74°41.323' S	164° 07.924' E
	XXVIII-1089 - 2	Echinodermata	Asteroidea	Valvatida	Odontasteridae	Odontaster	validus	21H				XXVIII DR11	74°41.323' S	164° 07.924' E
	XXVIII-1075	Echinodermata	Asteroidea	Valvatida	Poranidae	Glabraster	antarctica	20M				XXVIII DR11	74°41.323' S	164° 07.924' E
MNA 4293	XXVII-099	Echinodermata	Asteroidea					23H				XXVII DR7	74° 41.839' S	164° 07.924' E
MNA 3499	XXVII-099	Echinodermata	Asteroidea					22L				XXVII DR7	74° 41.839' S	164° 07.924' E
MNA 3474	XXVII-074	Echinodermata	Asteroidea	Valvatida	Ganeriidae	Perknaster	sp.	23L	TCTNB078-15	MK811613		XXVII DR7	74° 41.839' S	164° 07.924' E
MNA 3582	XXVII-182	Echinodermata	Asteroidea	Valvatida	Odontasteridae	Odontaster	validus	18I	TCTNB082-15	MK811555		XXVII DR3	74° 42.003' S	164° 07.924' E
MNA 4276	XXVII-130	Echinodermata	Asteroidea	Valvatida	Odontasteridae	Odontaster	validus	20L	TCTNB079-15	MK811610		XXVII DR4	74° 42.006' S	164° 07.924' E
MNA 3530	XXVII-130	Echinodermata	Asteroidea	Valvatida	Odontasteridae	Odontaster	validus	22I				XXVII DR4	74° 42.006' S	164° 07.924' E
MNA 3578	XXVII-178	Echinodermata	Asteroidea	Valvatida	Odontasteridae	Odontaster	validus	23H				XXVII DR4	74° 42.006' S	164° 07.924' E
MNA 4277	XXVII-178	Echinodermata	Asteroidea	Valvatida	Odontasteridae	Odontaster	validus	25L				XXVII DR4	74° 42.006' S	164° 07.924' E
MNA 8102	XXVII-206	Echinodermata	Crinoidea	Comatulida	Notocrinidae	Notocrinus	virilis	22G				XXVII DR8	74° 41.137' S	164° 07.924' E
MNA 8103	XXVII-206	Echinodermata	Crinoidea	Comatulida	Notocrinidae	Notocrinus	virilis	22F				XXVII DR8	74° 41.137' S	164° 07.924' E
	XXVIII-1088-13	Echinodermata	Echinoidea	Camaradonta	Echinidae	Sterechinus	neumayeri	21F				XXVIII DR11	74°41.323' S	164° 07.924' E
	XXVIII-1088-14	Echinodermata	Echinoidea	Camaradonta	Echinidae	Sterechinus	neumayeri	22F				XXVIII DR11	74°41.323' S	164°03.896' E
	XXVIII-1088-15	Echinodermata	Echinoidea	Camaradonta	Echinidae	Sterechinus	neumayeri	22E				XXVIII DR11	74°41.323' S	164°03.896' E
	XXVIII-1088-17	Echinodermata	Echinoidea	Camaradonta	Echinidae	Sterechinus	neumayeri	21F				XXVIII DR11	74°41.323' S	164°03.896' E
	XXVIII-1088-18	Echinodermata	Echinoidea	Camaradonta	Echinidae	Sterechinus	neumayeri	22E				XXVIII DR11	74°41.323' S	164°03.896' E
	XXVIII-1088-19	Echinodermata	Echinoidea	Camaradonta	Echinidae	Sterechinus	neumayeri	22E				XXVIII DR11	74°41.323' S	164°03.896' E
	XXVIII-1088-20	Echinodermata	Echinoidea	Camaradonta	Echinidae	Sterechinus	neumayeri	20B				XXVIII DR11	74°41.323' S	164°03.896' E
	XXVIII-1088-21	Echinodermata	Echinoidea	Camaradonta	Echinidae	Sterechinus	neumayeri	22E				XXVIII DR11	74°41.323' S	164°03.896' E
	XXVIII-1088-22	Echinodermata	Echinoidea	Camaradonta	Echinidae	Sterechinus	neumayeri	21E				XXVIII DR11	74°41.323' S	164°03.896' E
	XXVIII-1088-23	Echinodermata	Echinoidea	Camaradonta	Echinidae	Sterechinus	neumayeri	22E				XXVIII DR11	74°41.323' S	164°03.896' E
	XXVIII-1088-26	Echinodermata	Echinoidea	Camaradonta	Echinidae	Sterechinus	neumayeri	20D				XXVIII DR11	74°41.323' S	164°03.896' E
	XXVIII-1088-28	Echinodermata	Echinoidea	Camaradonta	Echinidae	Sterechinus	neumayeri	22F				XXVIII DR11	74°41.323' S	164°03.896' E
	XXVIII-1088-3	Echinodermata	Echinoidea	Camaradonta	Echinidae	Sterechinus	neumayeri	24H				XXVIII DR11	74°41.323' S	164°03.896' E
	XXVIII-1088-4	Echinodermata	Echinoidea	Camaradonta	Echinidae	Sterechinus	neumayeri	23H				XXVIII DR11	74°41.323' S	164°03.896' E
	XXVIII-1088-5	Echinodermata	Echinoidea	Camaradonta	Echinidae	Sterechinus	neumayeri	23G				XXVIII DR11	74°41.323' S	164°03.896' E
	XXVIII-1088-6	Echinodermata	Echinoidea	Camaradonta	Echinidae	Sterechinus	neumayeri	24H				XXVIII DR11	74°41.323' S	164°03.896' E
	XXVIII-1088-7	Echinodermata	Echinoidea	Camaradonta	Echinidae	Sterechinus	neumayeri	23F				XXVIII DR11	74°41.323' S	164°03.896' E
	XXVIII-1088-8	Echinodermata	Echinoidea	Camaradonta	Echinidae	Sterechinus	neumayeri	19F				XXVIII DR11	74°41.323' S	164°03.896' E
MNA 3621	XXVII-221	Echinodermata	Holoturoidea					23D				XXVII DR8	74° 41.137' S	164°03.896' E
MNA 4269	XXVII-241	Echinodermata	Holoturoidea					24G				XXVII DR8	74° 41.137' S	164°03.896' E
MNA 4272	XXVII-241	Echinodermata	Holoturoidea					23F				XXVII DR8	74° 41.137' S	164°03.896' E
MNA 4273	XXVII-241	Echinodermata	Holoturoidea					24E				XXVII DR8	74° 41.137' S	164°03.896' E
MNA 4274	XXVII-241	Echinodermata	Holoturoidea					22F				XXVII DR8	74° 41.137' S	164°03.896' E
	XXVIII-1080	Echinodermata	Holoturoidea					22E				XXVIII DR11	74°41.323' S	164° 03.549' E
	XXVIII-1076	Echinodermata	Holoturoidea					22G				XXVIII DR11	74°41.323' S	164° 03.549' E
	XXVIII-1077	Echinodermata	Holoturoidea					23G				XXVIII DR11	74°41.323' S	164° 03.549' E
	XXVIII-1078	Echinodermata	Holoturoidea					22H				XXVIII DR11	74°41.323' S	164° 03.549' E
	XXVIII-1079	Echinodermata	Holoturoidea					24F				XXVIII DR11	74°41.323' S	164° 03.549' E
	XXVIII-1081	Echinodermata	Holoturoidea					21H				XXVIII DR11	74°41.323' S	164° 03.549' E
	XXVIII-1135	Echinodermata	Holoturoidea					21G				XXVIII DR11	74°41.323' S	164° 03.549' E
MNA 4263	XXVII-149	Echinodermata	Holoturoidea					23F				XXVII DR4	74° 42.006' S	164° 02.101' E
MNA 4271	XXVII-241	Echinodermata	Holoturoidea	Dendrochirotida	Cucumariidae	Heterocucumis	denticulata	24E	BAMBI412-16	MK811597		XXVII DR8	74° 41.137' S	164°03.896' E
MNA 4265	XXVII-241	Echinodermata	Holoturoidea	Dendrochirotida	Cucumariidae	Heterocucumis	steineni	23D	BAMBI395-16	MK811600		XXVII DR8	74° 41.137' S	164°03.896' E
MNA 3644	XXVII-244	Echinodermata	Holoturoidea	Dendrochirotida	Cucumariidae	Psolicrux	coatsi	24F	BAMBI432-16	MK811567		XXVII DR8	74° 41.137' S	164°03.896' E
MNA 4266	XXVII-241	Echinodermata	Holoturoidea	Dendrochirotida	Cucumariidae	Psolicrux	coatsi	23E	BAMBI435-16	MK811556		XXVII DR8	74° 41.137' S	164°03.896' E
MNA 4267	XXVII-241	Echinodermata	Holoturoidea	Dendrochirotida	Cucumariidae	Psolicrux	coatsi	21G	BAMBI456-16	MK811590		XXVII DR8	74° 41.137' S	164°03.896' E
MNA 4268	XXVII-241	Echinodermata	Holoturoidea	Dendrochirotida	Cucumariidae	Psolicrux	coatsi	23F	BAMBI434-16	MK811598		XXVII DR8	74° 41.137' S	164°03.896' E
MNA 4270	XXVII-241	Echinodermata	Holoturoidea	Dendrochirotida	Cucumariidae	Psolicrux	coatsi	23F	BAMBI464-16	MK811576		XXVII DR8	74° 41.137' S	164°03.896' E
MNA 3641	XXVII-241	Echinodermata	Holoturoidea	Dendrochirotida	Cucumariidae	Trachythyone	bouvetensis	24E	BAMBI459-16	MK811621		XXVII DR8	74° 41.137' S	164°03.896' E
MNA 4264	XXVII-241	Echinodermata	Holoturoidea	Dendrochirotida	Cucumariidae	Trachythyone	bouvetensis	24E	BAMBI446-16	MK811573		XXVII DR8	74° 41.137' S	164°03.896' E
MNA 4275	XXVII-241	Echinodermata	Holoturoidea	Dendrochirotida	Cucumariidae	Trachythyone	bouvetensis	24E	BAMBI431-16	MK811565		XXVII DR8	74° 41.137' S	164°03.896' E
MNA 4226	XXVII-096	Echinodermata	Holoturoidea	Dendrochirotida	Cucumariidae	Cucumaria	georgiana	22H	BAMBI390-16	MK811619		XXVII DR7	74° 41.839' S	164° 03.549' E
MNA 4232	XXVII-096	Echinodermata	Holoturoidea	Dendrochirotida	Cucumariidae	Cucumaria	georgiana	23F	BAMBI396-16	MK811607		XXVII DR7	74° 41.839' S	164° 03.549' E
MNA 4213	XXVII-096	Echinodermata	Holoturoidea	Dendrochirotida	Cucumariidae	Echinopsolus	mollis	23F	BAMBI411-16	MK811574		XXVII DR7	74° 41.839' S	164° 03.549' E
MNA 4216	XXVII-096	Echinodermata	Holoturoidea	Dendrochirotida	Cucumariidae	Echinopsolus	mollis	23F	BAMBI391-16	MK811563		XXVII DR7	74° 41.839' S	164° 03.549' E
MNA 4217	XXVII-096	Echinodermata	Holoturoidea	Dendrochirotida	Cucumariidae	Echinopsolus	mollis	23G	BAMBI388-16	MK811570		XXVII DR7	74° 41.839' S	164° 03.549' E
MNA 4219	XXVII-096	Echinodermata	Holoturoidea	Dendrochirotida	Cucumariidae	Echinopsolus	mollis	22F	BAMBI429-16	MK811589		XXVII DR7	74° 41.839' S	164° 03.549' E
MNA 4221	XXVII-096	Echinodermata	Holoturoidea	Dendrochirotida	Cucumariidae	Echinopsolus	mollis	23F	BAMBI416-16	MK811554		XXVII DR7	74° 41.839' S	164° 03.549' E
MNA 4222	XXVII-096	Echinodermata	Holoturoidea	Dendrochirotida	Cucumariidae	Echinopsolus	mollis	22G	BAMBI423-16	MK811616		XXVII DR7	74° 41.839' S	164° 03.549' E
MNA 4225	XXVII-096	Echinodermata	Holoturoidea	Dendrochirotida	Cucumariidae	Echinopsolus	mollis	23G	BAMBI413-16	MK811603		XXVII DR7	74° 41.839' S	164° 03.549' E
MNA 4229	XXVII-096	Echinodermata	Holoturoidea	Dendrochirotida	Cucumariidae	Echinopsolus	mollis	23G	BAMBI424-16	MK811606		XXVII DR7	74° 41.839' S	164° 03.549' E
MNA 3496	XXVII-096	Echinodermata	Holoturoidea	Dendrochirotida	Cucumariidae	Echinopsolus	mollis	22G	BAMBI418-16	MK811553		XXVII DR7	74° 41.839' S	164° 02.324' E
MNA 4218	XXVII-096	Echinodermata	Holoturoidea	Dendrochirotida	Cucumariidae	Trachythyone	bouvetensis	23H	BAMBI422-16	MK811585		XXVII DR7	74° 41.839' S	164° 02.101' E
MNA 4236	XXVII-120	Echinodermata	Holoturoidea	Dendrochirotida	Cucumariidae	Cucumaria	georgiana	23G	BAMBI460-16	MK811588		XXVII DR4	74° 42.006' S	164° 02.101' E
MNA 4258	XXVII-149	Echinodermata	Holoturoidea	Dendrochirotida	Cucumariidae	Cucumaria	georgiana	23E	BAMBI447-16	MK811561		XXVII DR4	74° 42.006' S	164° 02.101' E
MNA 4253	XXVII-149	Echinodermata	Holoturoidea	Dendrochirotida	Cucumariidae	Echinopsolus	mollis	23F	BAMBI417-16	MK811599		XXVII DR4	74° 42.006' S	164° 02.101' E
MNA 4256	XXVII-149	Echinodermata	Holoturoidea	Dendrochirotida	Cucumariidae	Echinopsolus	mollis	23D	BAMBI450-16	MK811620		XXVII DR4	74° 42.006' S	164° 02.101' E
MNA 3523	XXVII-123	Echinodermata	Holoturoidea	Dendrochirotida	Cucumariidae	Echinopsolus	mollis	23E	BAMBI452-16	MK811602		XXVII DR4	74° 42.006' S	164° 02.101' E
MNA 3549	XXVII-149	Echinodermata	Holoturoidea	Dendrochirotida	Cucumariidae	Echinopsolus	mollis	23F	BAMBI453-16	MK811624		XXVII DR4	74° 42.006' S	164° 02.101' E
MNA 4237	XXVII-120	Echinodermata	Holoturoidea	Dendrochirotida	Cucumariidae	Heterocucumis	denticulata	21F	BAMBI441-16	MK811615		XXVII DR4	74° 42.006' S	164° 02.101' E
MNA 4255	XXVII-149	Echinodermata	Holoturoidea	Dendrochirotida	Cucumariidae	Heterocucumis	denticulata	22F	BAMBI438-16	MK811587		XXVII DR4	74° 42.006' S	164° 02.101' E
MNA 4259	XXVII-149	Echinodermata	Holoturoidea	Dendrochirotida	Cucumariidae	Psolicrux	coatsi	23F	BAMBI444-16	MK811559		XXVII DR4	74° 42.006' S	164° 02.101' E
MNA 4260	XXVII-149	Echinodermata	Holoturoidea	Dendrochirotida	Cucumariidae	Psolicrux	coatsi	24E	BAMBI463-16	MK811592		XXVII DR4	74° 42.006' S	164° 02.101' E
MNA 4261	XXVII-149	Echinodermata	Holoturoidea	Dendrochirotida	Cucumariidae	Psolicrux	coatsi	23F	BAMBI443-16	MK811595		XXVII DR4	74° 42.006' S	164° 02.101' E
MNA 4262	XXVII-149	Echinodermata	Holoturoidea	Dendrochirotida	Cucumariidae	Psolicrux	coatsi	23F	BAMBI455-16	MK811572		XXVII DR4	74° 42.006' S	164° 02.101' E
MNA 4215	XXVII-122	Echinodermata	Holoturoidea	Dendrochirotida	Cucumariidae	Staurocucumis	turqueti	22H	BAMBI477-16	MK811591		XXVII DR4	74° 42.006' S	164° 02.101' E
MNA 4254	XXVII-149	Echinodermata	Holoturoidea	Dendrochirotida	Cucumariidae	Staurocucumis	turqueti	23F	BAMBI419-16	MK811596		XXVII DR4	74° 42.006' S	164° 02.101' E
MNA 3521	XXVII-121	Echinodermata	Holoturoidea	Dendrochirotida	Cucumariidae	Staurocucumis	turqueti	22G	BAMBI481-16	MK811558		XXVII DR4	74° 42.006' S	164° 02.101' E
MNA 3522	XXVII-122	Echinodermata	Holoturoidea	Dendrochirotida	Cucumariidae	Staurocucumis	turqueti	22G	BAMBI468-16	MK811582		XXVII DR4	74° 42.006' S	164° 02.101' E
MNA 4228	XXVII-122	Echinodermata	Holoturoidea	Dendrochirotida	Cucumariidae	Staurocucumis	turqueti	24G	BAMBI467-16	MK811594		XXVII DR4	74° 42.006' S	164° 02.101' E
MNA 4230	XXVII-121	Echinodermata	Holoturoidea	Dendrochirotida	Cucumariidae	Staurocucumis	turqueti	22F	BAMBI472-16	MK811571		XXVII DR4	74° 42.006' S	164° 02.101' E
MNA 4231	XXVII-121	Echinodermata	Holoturoidea	Dendrochirotida	Cucumariidae	Staurocucumis	turqueti	25F	BAMBI473-16	MK811569		XXVII DR4	74° 42.006' S	164° 02.101' E
MNA 4233	XXVII-120	Echinodermata	Holoturoidea	Dendrochirotida	Cucumariidae	Staurocucumis	turqueti	22G	BAMBI478-16	MK811584		XXVII DR4	74° 42.006' S	164° 02.101' E
MNA 4235	XXVII-120	Echinodermata	Holoturoidea	Dendrochirotida	Cucumariidae	Staurocucumis	turqueti	24G	BAMBI476-16	MK811566		XXVII DR4	74° 42.006' S	164° 02.101' E
MNA 4257	XXVII-149	Echinodermata	Holoturoidea	Dendrochirotida	Cucumariidae	Trachythyone	bouvetensis	24F	BAMBI392-16	MK811623		XXVII DR4	74° 42.006' S	164° 02.101' E
MNA 6459	XXVIII-1070	Echinodermata	Ophiuroidea	Ophiurida	Ophiuridae	Ophionotus	victoriae	17G				XXVIII DR11	74°41.323' S	164° 02.101' E
MNA 4428	XXVII-085	Echinodermata	Ophiuroidea	Ophiurida	Ophiuridae	Ophionotus	victoriae	20I	BAMBI590-16	MK811579		XXVII DR7	74° 41.839' S	164° 02.101' E
MNA 3487	XXVII-87	Echinodermata	Ophiuroidea	Ophiurida	Ophiuridae	Ophionotus	victoriae	24M	BAMBI591-16	MK811622		XXVII DR7	74° 41.839' S	164° 02.101' E
	XXVIII-1082	Chordata	Ascidiacea					22E				XXVIII DR11	74°41.323' S	164°03.896' E
	XXVIII-1085	Chordata	Ascidiacea					25M				XXVIII DR11	74°41.323' S	164°03.896' E
	XXVIII-1086	Chordata	Ascidiacea					21G				XXVIII DR11	74°41.323' S	164°03.896' E
	XXVIII-1162	Chordata	Ascidiacea					23E				XXVIII DR11	74°41.323' S	164°03.896' E
	XXVIII-1136	Chordata	Ascidiacea					24C				XXVIII DR11	74°41.323' S	164°03.896' E
	XXVIII-1083	Chordata	Ascidiacea	Stolidobranchia	Styelidae	Cnemidocarpa	verrucosa	24E				XXVIII DR11	74°41.323' S	164°03.896' E
AFTER
Voucher MNA	Sample code	Phylum	Class	Order	Family	Genera	species	ITU-code ITU				Station	Lat	Long
MNA 3822	XXVII-422	Porifera	Demospongiae	Haplosclerida	Chalinidae	Haliclona (Rhizoniera)	cf. dancoi	21G				XXVII DR9	74° 42.802' S	164° 08.942' E
	XXVII-421	Porifera	Demospongiae					22D				XXVII DR9	74° 42.802' S	164° 08.942' E
MNA 3773	XXVII-373	Porifera	Demospongiae	Poecilosclerida	Hymedesmiidae	Phorbas	glaberrimus	22G				XXVII DR9	74° 42.802' S	164° 08.942' E
MNA 3827	XXVII-427	Porifera	Demospongiae	Haplosclerida	Chalinidae	Haliclona (Soestella)	cf. chilensis	22L				XXVII DR9	74° 42.802' S	164° 08.942' E
MNA 3828	XXVII-428	Porifera	Demospongiae	Haplosclerida	Chalinidae	Haliclona (Rhizoniera)	cf. dancoi	23F				XXVII DR9	74° 42.802' S	164° 08.942' E
MNA 3823	XXVII-423	Porifera	Calcarea	Clathrinida	Leucascidae			16G				XXVII DR9	74° 42.802' S	164° 08.942' E
MNA 3790	XXVII-390a	Cnidaria	Anthozoa	Alcyonacea	Primnoidae	Arntzia	gracilis	22G		MK803200	MK803208	XXVII DR9	74° 42.802' S	164° 08.942' E
	XXVIII-253-11	Mollusca	Bivalvia	Nuculanida	Yoldiidae	Aequiyoldia (Yoldia)	eightsii	16G				XXVIII DR4	74° 46.458' S	163°57.240' E
	XXVIII-253-13	Mollusca	Bivalvia	Nuculanida	Yoldiidae	Aequiyoldia (Yoldia)	eightsii	17F				XXVIII DR4	74° 46.458' S	163°57.240' E
	XXVIII-253-14	Mollusca	Bivalvia	Nuculanida	Yoldiidae	Aequiyoldia (Yoldia)	eightsii	17F				XXVIII DR4	74° 46.458' S	163°57.240' E
	XXVIII-253-15	Mollusca	Bivalvia	Nuculanida	Yoldiidae	Aequiyoldia (Yoldia)	eightsii	17F				XXVIII DR4	74° 46.458' S	163°57.240' E
	XXVIII-253-16	Mollusca	Bivalvia	Nuculanida	Yoldiidae	Aequiyoldia (Yoldia)	eightsii	17F				XXVIII DR4	74° 46.458' S	163°57.240' E
	XXVIII-253-17	Mollusca	Bivalvia	Nuculanida	Yoldiidae	Aequiyoldia (Yoldia)	eightsii	17F				XXVIII DR4	74° 46.458' S	163°57.240' E
	XXVIII-253-18	Mollusca	Bivalvia	Nuculanida	Yoldiidae	Aequiyoldia (Yoldia)	eightsii	17F				XXVIII DR4	74° 46.458' S	163°57.240' E
	XXVIII-253-20	Mollusca	Bivalvia	Nuculanida	Yoldiidae	Aequiyoldia (Yoldia)	eightsii	17F				XXVIII DR4	74° 46.458' S	163°57.240' E
	XXVIII-253-21	Mollusca	Bivalvia	Nuculanida	Yoldiidae	Aequiyoldia (Yoldia)	eightsii	17F				XXVIII DR4	74° 46.458' S	163°57.240' E
	XXVIII-253-23	Mollusca	Bivalvia	Nuculanida	Yoldiidae	Aequiyoldia (Yoldia)	eightsii	17F				XXVIII DR4	74° 46.458' S	163°57.240' E
	XXVIII-253-24	Mollusca	Bivalvia	Nuculanida	Yoldiidae	Aequiyoldia (Yoldia)	eightsii	17F				XXVIII DR4	74° 46.458' S	163°57.240' E
	XXVIII-253-4	Mollusca	Bivalvia	Nuculanida	Yoldiidae	Aequiyoldia (Yoldia)	eightsii	17F				XXVIII DR4	74° 46.458' S	163°57.240' E
	XXVIII-253-6	Mollusca	Bivalvia	Nuculanida	Yoldiidae	Aequiyoldia (Yoldia)	eightsii	17F				XXVIII DR4	74° 46.458' S	163°57.240' E
	XXVIII-253-9	Mollusca	Bivalvia	Nuculanida	Yoldiidae	Aequiyoldia (Yoldia)	eightsii	17F				XXVIII DR4	74° 46.458' S	163°57.240' E
	XXVIII-253-1	Mollusca	Bivalvia	Nuculanida	Yoldiidae	Aequiyoldia (Yoldia)	eightsii	17G				XXVIII DR4	74° 46.458' S	163°57.240' E
	XXVIII-253-12	Mollusca	Bivalvia	Nuculanida	Yoldiidae	Aequiyoldia (Yoldia)	eightsii	17G				XXVIII DR4	74° 46.458' S	163°57.240' E
	XXVIII-253-2	Mollusca	Bivalvia	Nuculanida	Yoldiidae	Aequiyoldia (Yoldia)	eightsii	17G				XXVIII DR4	74° 46.458' S	163°57.240' E
	XXVIII-253-22	Mollusca	Bivalvia	Nuculanida	Yoldiidae	Aequiyoldia (Yoldia)	eightsii	17G				XXVIII DR4	74° 46.458' S	163°57.240' E
	XXVIII-253-3	Mollusca	Bivalvia	Nuculanida	Yoldiidae	Aequiyoldia (Yoldia)	eightsii	17G				XXVIII DR4	74° 46.458' S	163°57.240' E
	XXVIII-253-5	Mollusca	Bivalvia	Nuculanida	Yoldiidae	Aequiyoldia (Yoldia)	eightsii	17G				XXVIII DR4	74° 46.458' S	163°57.240' E
	XXVIII-253-10	Mollusca	Bivalvia	Nuculanida	Yoldiidae	Aequiyoldia (Yoldia)	eightsii	18F				XXVIII DR4	74° 46.458' S	163°57.240' E
	XXVIII-253-19	Mollusca	Bivalvia	Nuculanida	Yoldiidae	Aequiyoldia (Yoldia)	eightsii	18F				XXVIII DR4	74° 46.458' S	163°57.240' E
	XXVIII-253-7	Mollusca	Bivalvia	Nuculanida	Yoldiidae	Aequiyoldia (Yoldia)	eightsii	18F				XXVIII DR4	74° 46.458' S	163°57.240' E
	XXVIII-253-8	Mollusca	Bivalvia	Nuculanida	Yoldiidae	Aequiyoldia (Yoldia)	eightsii	18F				XXVIII DR4	74° 46.458' S	163°57.240' E
	XXVIII-322-1	Mollusca	Gastropoda	Neogastropoda	Buccinidae	Neobuccinum	eatoni	17M				XXVIII DR4	74° 46.458' S	163°57.240' E
	XXVIII-322-2	Mollusca	Gastropoda	Neogastropoda	Buccinidae	Neobuccinum	eatoni	18N				XXVIII DR4	74° 46.458' S	163°57.240' E
	XXVIII-322-3	Mollusca	Gastropoda	Neogastropoda	Buccinidae	Neobuccinum	eatoni	17L				XXVIII DR4	74° 46.458' S	163°57.240' E
MNA 4448	XXVII-417	Annelida	Polychaeta	Phyllodocida	Polynoidae	Polyeunoa		16D				XXVII DR9	74° 42.802' S	164° 08.942' E
MNA 3820	XXVII-420	Annelida	Polychaeta	Phyllodocida	Polynoidae	Polyeunoa		17Q				XXVII DR9	74° 42.802' S	164° 08.942' E
MNA 3820	XXVII-420	Annelida	Polychaeta	Phyllodocida	Polynoidae	Polyeunoa		19L				XXVII DR9	74° 42.802' S	164° 08.942' E
MNA 4305	XXVII-491	Annelida	Polychaeta	Phyllodocida	Polynoidae	Polyeunoa	laevis	20G				XXVII DR9	74° 42.802' S	164° 08.942' E
MNA 3804	XXVII-404	Annelida	Polychaeta	Phyllodocida	Polynoidae	Polyeunoa		21G				XXVII DR9	74° 42.802' S	164° 08.942' E
MNA 4388	XXVII-350	Annelida	Polychaeta	Phyllodocida	Polynoidae	Polyeunoa	laevis	21G				XXVII DR9	74° 42.802' S	164° 08.942' E
MNA 4390	XXVII-350	Annelida	Polychaeta	Phyllodocida	Polynoidae	Polyeunoa	laevis	21G				XXVII DR9	74° 42.802' S	164° 08.942' E
MNA 4391	XXVII-350	Annelida	Polychaeta	Phyllodocida	Polynoidae	Polyeunoa	laevis	21G				XXVII DR9	74° 42.802' S	164° 08.942' E
MNA 4306	XXVII-491	Annelida	Polychaeta	Phyllodocida	Polynoidae	Polyeunoa	laevis	21H	BAMBI326-14	MK811593		XXVII DR9	74° 42.802' S	164° 08.942' E
MNA 4308	XXVII-491	Annelida	Polychaeta	Phyllodocida	Polynoidae	Polyeunoa	laevis	21H	BAMBI328-14	MK811586		XXVII DR9	74° 42.802' S	164° 08.942' E
MNA 4309	XXVII-491	Annelida	Polychaeta	Phyllodocida	Polynoidae	Polyeunoa	laevis	21H	BAMBI327-14	MK811618		XXVII DR9	74° 42.802' S	164° 08.942' E
MNA 4310	XXVII-350	Annelida	Polychaeta	Phyllodocida	Polynoidae	Polyeunoa	laevis	21H				XXVII DR9	74° 42.802' S	164° 08.942' E
MNA 4389	XXVII-350	Annelida	Polychaeta	Phyllodocida	Polynoidae	Polyeunoa	laevis	21H				XXVII DR9	74° 42.802' S	164° 08.942' E
MNA 3750	XXVII-350	Annelida	Polychaeta	Phyllodocida	Polynoidae	Polyeunoa		21I				XXVII DR9	74° 42.802' S	164° 08.942' E
MNA 4392	XXVII-420	Annelida	Polychaeta	Phyllodocida	Polynoidae			21I				XXVII DR9	74° 42.802' S	164° 08.942' E
MNA 4393	XXVII-420	Annelida	Polychaeta	Phyllodocida	Polynoidae			21I				XXVII DR9	74° 42.802' S	164° 08.942' E
MNA 3848	XXVII-448	Annelida	Polychaeta	Phyllodocida	Polynoidae	Polyeunoa		22G				XXVII DR9	74° 42.802' S	164° 08.942' E
MNA 4448	XXVII-417	Annelida	Polychaeta	Phyllodocida	Polynoidae	Polyeunoa	laevis	22G				XXVII DR9	74° 42.802' S	164° 08.942' E
MNA 3801	XXVII-401	Annelida	Polychaeta	Terebellidae	Flabelligeridae			18E				XXVII DR9	74° 42.802' S	164° 08.942' E
MNA 3863	XXVII-463	Bryozoa						23F				XXVII DR9	74° 42.802' S	164° 08.942' E
MNA 3833	XXVII-433	Arthropoda	Malacostraca	Amphipoda				23H				XXVII DR9	74° 42.802' S	164° 08.942' E
MNA 3833	XXVII-433	Arthropoda	Malacostraca	Amphipoda				23I				XXVII DR9	74° 42.802' S	164° 08.942' E
MNA 3833	XXVII-433	Arthropoda	Malacostraca	Amphipoda				23L				XXVII DR9	74° 42.802' S	164° 08.942' E
MNA 3833	XXVII-433	Arthropoda	Malacostraca	Amphipoda				24G				XXVII DR9	74° 42.802' S	164° 08.942' E
MNA 3833	XXVII-433	Arthropoda	Malacostraca	Amphipoda				24G				XXVII DR9	74° 42.802' S	164° 08.942' E
MNA 3833	XXVII-433	Arthropoda	Malacostraca	Amphipoda				24H				XXVII DR9	74° 42.802' S	164° 08.942' E
MNA 3833	XXVII-433	Arthropoda	Malacostraca	Amphipoda				25H				XXVII DR9	74° 42.802' S	164° 08.942' E
MNA 3833	XXVII-433	Arthropoda	Malacostraca	Amphipoda				25H				XXVII DR9	74° 42.802' S	164° 08.942' E
MNA 3833	XXVII-433	Arthropoda	Malacostraca	Amphipoda				25H				XXVII DR9	74° 42.802' S	164° 08.942' E
MNA 3813	XXVII-413	Arthropoda	Malacostraca	Amphipoda	Lysianassidae			21G				XXVII DR9	74° 42.802' S	164° 08.942' E
MNA 3813	XXVII-413	Arthropoda	Malacostraca	Amphipoda	Lysianassidae			22H				XXVII DR9	74° 42.802' S	164° 08.942' E
MNA 3813	XXVII-413	Arthropoda	Malacostraca	Amphipoda	Lysianassidae			22H				XXVII DR9	74° 42.802' S	164° 08.942' E
MNA 3813	XXVII-413	Arthropoda	Malacostraca	Amphipoda	Lysianassidae			23G				XXVII DR9	74° 42.802' S	164° 08.942' E
MNA 3813	XXVII-413	Arthropoda	Malacostraca	Amphipoda	Lysianassidae			23H				XXVII DR9	74° 42.802' S	164° 08.942' E
MNA 3813	XXVII-413	Arthropoda	Malacostraca	Amphipoda	Lysianassidae			23H				XXVII DR9	74° 42.802' S	164° 08.942' E
MNA 3813	XXVII-413	Arthropoda	Malacostraca	Amphipoda	Lysianassidae			23I				XXVII DR9	74° 42.802' S	164° 08.942' E
MNA 3813	XXVII-413	Arthropoda	Malacostraca	Amphipoda	Lysianassidae			23I				XXVII DR9	74° 42.802' S	164° 08.942' E
MNA 3813	XXVII-413	Arthropoda	Malacostraca	Amphipoda	Lysianassidae			24G				XXVII DR9	74° 42.802' S	164° 08.942' E
MNA 3813	XXVII-413	Arthropoda	Malacostraca	Amphipoda	Lysianassidae			25G				XXVII DR9	74° 42.802' S	164° 08.942' E
MNA 4431	XXVII-447	Arthropoda	Pycnogonida					12L				XXVII DR9	74° 42.802' S	164° 08.942' E
MNA 4432	XXVII-447	Arthropoda	Pycnogonida					9H				XXVII DR9	74° 42.802' S	164° 08.942' E
MNA 4278	XXVII-430	Echinodermata	Asteroidea	Valvatida	Odontasteridae			16H				XXVII DR9	74° 42.802' S	164° 08.942' E
MNA 3830	XXVII-430	Echinodermata	Asteroidea	Valvatida	Odontasteridae			19L				XXVII DR9	74° 42.802' S	164° 08.942' E
MNA 3779	XXVII-379	Echinodermata	Asteroidea	Valvatida	Odontasteridae	Acodontaster	sp. 2	20M	TCTNB057-15	MK811581		XXVII DR9	74° 42.802' S	164° 08.942' E
MNA 4290	XXVII-411	Echinodermata	Asteroidea	Valvatida	Odontasteridae	Odontaster	sp.	18I				XXVII DR9	74° 42.802' S	164° 08.942' E
	XXVIII-181-4	Echinodermata	Asteroidea	Valvatida	Odontasteridae	Odontaster	validus	10L				XXVIII DR2	74° 46.642' S	164°03.171' E
	XXVIII-181-2	Echinodermata	Asteroidea	Valvatida	Odontasteridae	Odontaster	validus	15M				XXVIII DR2	74° 46.642' S	164°03.171' E
	XXVIII-181-1	Echinodermata	Asteroidea	Valvatida	Odontasteridae	Odontaster	validus	16H				XXVIII DR2	74° 46.642' S	164°03.171' E
	XXVIII-181-3	Echinodermata	Asteroidea	Valvatida	Odontasteridae	Odontaster	validus	16L				XXVIII DR2	74° 46.642' S	164°03.171' E
	XXVIII-181-5	Echinodermata	Asteroidea	Valvatida	Odontasteridae	Odontaster	validus	20M				XXVIII DR2	74° 46.642' S	164°03.171' E
MNA 3774	XXVII-374	Echinodermata	Crinoidea	Comatulida	Notocrinidae			10C				XXVII DR9	74° 42.802' S	164° 08.942' E
MNA 3775	XXVII-375	Echinodermata	Crinoidea	Comatulida				13F				XXVII DR9	74° 42.802' S	164° 08.942' E
MNA 3774	XXVII-374	Echinodermata	Crinoidea	Comatulida	Notocrinidae			20F				XXVII DR9	74° 42.802' S	164° 08.942' E
	XXVIII-179-2	Echinodermata	Echinoidea	Camaradonta	Echinidae	Sterechinus	neumayeri	14F				XXVIII DR2	74° 46.642' S	164°03.171' E
	XXVIII-175-12	Echinodermata	Echinoidea	Camaradonta	Echinidae	Sterechinus	neumayeri	15D				XXVIII DR2	74° 46.642' S	164°03.171' E
	XXVIII-175-18	Echinodermata	Echinoidea	Camaradonta	Echinidae	Sterechinus	neumayeri	15D				XXVIII DR2	74° 46.642' S	164°03.171' E
	XXVIII-175-15	Echinodermata	Echinoidea	Camaradonta	Echinidae	Sterechinus	neumayeri	15E				XXVIII DR2	74° 46.642' S	164°03.171' E
	XXVIII-179-3	Echinodermata	Echinoidea	Camaradonta	Echinidae	Sterechinus	neumayeri	15E				XXVIII DR2	74° 46.642' S	164°03.171' E
	XXVIII-179-5	Echinodermata	Echinoidea	Camaradonta	Echinidae	Sterechinus	neumayeri	15F				XXVIII DR2	74° 46.642' S	164°03.171' E
	XXVIII-183-6	Echinodermata	Echinoidea	Camaradonta	Echinidae	Sterechinus	neumayeri	16D				XXVIII DR2	74° 46.642' S	164°03.171' E
	XXVIII-175-3	Echinodermata	Echinoidea	Camaradonta	Echinidae	Sterechinus	neumayeri	16E				XXVIII DR2	74° 46.642' S	164°03.171' E
	XXVIII-175-8	Echinodermata	Echinoidea	Camaradonta	Echinidae	Sterechinus	neumayeri	16E				XXVIII DR2	74° 46.642' S	164°03.171' E
	XXVIII-179-4	Echinodermata	Echinoidea	Camaradonta	Echinidae	Sterechinus	neumayeri	16E				XXVIII DR2	74° 46.642' S	164°03.171' E
	XXVIII-183-1	Echinodermata	Echinoidea	Camaradonta	Echinidae	Sterechinus	neumayeri	16F				XXVIII DR2	74° 46.642' S	164°03.171' E
	XXVIII-175-13	Echinodermata	Echinoidea	Camaradonta	Echinidae	Sterechinus	neumayeri	17D				XXVIII DR2	74° 46.642' S	164°03.171' E
	XXVIII-175-17	Echinodermata	Echinoidea	Camaradonta	Echinidae	Sterechinus	neumayeri	17D				XXVIII DR2	74° 46.642' S	164°03.171' E
	XXVIII-175-6	Echinodermata	Echinoidea	Camaradonta	Echinidae	Sterechinus	neumayeri	17D				XXVIII DR2	74° 46.642' S	164°03.171' E
	XXVIII-175-7	Echinodermata	Echinoidea	Camaradonta	Echinidae	Sterechinus	neumayeri	17D				XXVIII DR2	74° 46.642' S	164°03.171' E
	XXVIII-179-1	Echinodermata	Echinoidea	Camaradonta	Echinidae	Sterechinus	neumayeri	17D				XXVIII DR2	74° 46.642' S	164°03.171' E
	XXVIII-183-2	Echinodermata	Echinoidea	Camaradonta	Echinidae	Sterechinus	neumayeri	17D				XXVIII DR2	74° 46.642' S	164°03.171' E
	XXVIII-179-6	Echinodermata	Echinoidea	Camaradonta	Echinidae	Sterechinus	neumayeri	17E				XXVIII DR2	74° 46.642' S	164°03.171' E
	XXVIII-175-1	Echinodermata	Echinoidea	Camaradonta	Echinidae	Sterechinus	neumayeri	18D				XXVIII DR2	74° 46.642' S	164°03.171' E
	XXVIII-175-10	Echinodermata	Echinoidea	Camaradonta	Echinidae	Sterechinus	neumayeri	18D				XXVIII DR2	74° 46.642' S	164°03.171' E
	XXVIII-175-16	Echinodermata	Echinoidea	Camaradonta	Echinidae	Sterechinus	neumayeri	18D				XXVIII DR2	74° 46.642' S	164°03.171' E
	XXVIII-183-3	Echinodermata	Echinoidea	Camaradonta	Echinidae	Sterechinus	neumayeri	18D				XXVIII DR2	74° 46.642' S	164°03.171' E
	XXVIII-183-4	Echinodermata	Echinoidea	Camaradonta	Echinidae	Sterechinus	neumayeri	18D				XXVIII DR2	74° 46.642' S	164°03.171' E
	XXVIII-175-11	Echinodermata	Echinoidea	Camaradonta	Echinidae	Sterechinus	neumayeri	18E				XXVIII DR2	74° 46.642' S	164°03.171' E
	XXVIII-175-14	Echinodermata	Echinoidea	Camaradonta	Echinidae	Sterechinus	neumayeri	18E				XXVIII DR2	74° 46.642' S	164°03.171' E
	XXVIII-175-5	Echinodermata	Echinoidea	Camaradonta	Echinidae	Sterechinus	neumayeri	18E				XXVIII DR2	74° 46.642' S	164°03.171' E
	XXVIII-175-9	Echinodermata	Echinoidea	Camaradonta	Echinidae	Sterechinus	neumayeri	18E				XXVIII DR2	74° 46.642' S	164°03.171' E
	XXVIII-183-7	Echinodermata	Echinoidea	Camaradonta	Echinidae	Sterechinus	neumayeri	19D				XXVIII DR2	74° 46.642' S	164°03.171' E
	XXVIII-175-4	Echinodermata	Echinoidea	Camaradonta	Echinidae	Sterechinus	neumayeri	19E				XXVIII DR2	74° 46.642' S	164°03.171' E
	XXVIII-175-2	Echinodermata	Echinoidea	Camaradonta	Echinidae	Sterechinus	neumayeri	20D				XXVIII DR2	74° 46.642' S	164°03.171' E
	XXVIII-183-5	Echinodermata	Echinoidea	Camaradonta	Echinidae	Sterechinus	neumayeri	20E				XXVIII DR2	74° 46.642' S	164°03.171' E
	XXVIII-859-3	Echinodermata	Echinoidea	Camaradonta	Echinidae	Sterechinus	neumayeri	14D				XXVIII DR7	74° 44.205' S	164°10.621' E
	XXVIII-859-13	Echinodermata	Echinoidea	Camaradonta	Echinidae	Sterechinus	neumayeri	14E				XXVIII DR7	74° 44.205' S	164°10.621' E
	XXVIII-859-22	Echinodermata	Echinoidea	Camaradonta	Echinidae	Sterechinus	neumayeri	14E				XXVIII DR7	74° 44.205' S	164°10.621' E
	XXVIII-859-10	Echinodermata	Echinoidea	Camaradonta	Echinidae	Sterechinus	neumayeri	15D				XXVIII DR7	74° 44.205' S	164°10.621' E
	XXVIII-859-1	Echinodermata	Echinoidea	Camaradonta	Echinidae	Sterechinus	neumayeri	16D				XXVIII DR7	74° 44.205' S	164°10.621' E
	XXVIII-859-11	Echinodermata	Echinoidea	Camaradonta	Echinidae	Sterechinus	neumayeri	16D				XXVIII DR7	74° 44.205' S	164°10.621' E
	XXVIII-859-2	Echinodermata	Echinoidea	Camaradonta	Echinidae	Sterechinus	neumayeri	16D				XXVIII DR7	74° 44.205' S	164°10.621' E
	XXVIII-859-8	Echinodermata	Echinoidea	Camaradonta	Echinidae	Sterechinus	neumayeri	16E				XXVIII DR7	74° 44.205' S	164°10.621' E
	XXVIII-859-20	Echinodermata	Echinoidea	Camaradonta	Echinidae	Sterechinus	neumayeri	17F				XXVIII DR7	74° 44.205' S	164°10.621' E
	XXVIII-859-23	Echinodermata	Echinoidea	Camaradonta	Echinidae	Sterechinus	neumayeri	17F				XXVIII DR7	74° 44.205' S	164°10.621' E
	XXVIII-859-9	Echinodermata	Echinoidea	Camaradonta	Echinidae	Sterechinus	neumayeri	18C				XXVIII DR7	74° 44.205' S	164°10.621' E
	XXVIII-859-25	Echinodermata	Echinoidea	Camaradonta	Echinidae	Sterechinus	neumayeri	18D				XXVIII DR7	74° 44.205' S	164°10.621' E
	XXVIII-859-6	Echinodermata	Echinoidea	Camaradonta	Echinidae	Sterechinus	neumayeri	18D				XXVIII DR7	74° 44.205' S	164°10.621' E
	XXVIII-859-19	Echinodermata	Echinoidea	Camaradonta	Echinidae	Sterechinus	neumayeri	18E				XXVIII DR7	74° 44.205' S	164°10.621' E
	XXVIII-859-34	Echinodermata	Echinoidea	Camaradonta	Echinidae	Sterechinus	neumayeri	18E				XXVIII DR7	74° 44.205' S	164°10.621' E
	XXVIII-859-5	Echinodermata	Echinoidea	Camaradonta	Echinidae	Sterechinus	neumayeri	18E				XXVIII DR7	74° 44.205' S	164°10.621' E
	XXVIII-859-15	Echinodermata	Echinoidea	Camaradonta	Echinidae	Sterechinus	neumayeri	19D				XXVIII DR7	74° 44.205' S	164°10.621' E
	XXVIII-859-18	Echinodermata	Echinoidea	Camaradonta	Echinidae	Sterechinus	neumayeri	19D				XXVIII DR7	74° 44.205' S	164°10.621' E
	XXVIII-859-26	Echinodermata	Echinoidea	Camaradonta	Echinidae	Sterechinus	neumayeri	19D				XXVIII DR7	74° 44.205' S	164°10.621' E
	XXVIII-859-27	Echinodermata	Echinoidea	Camaradonta	Echinidae	Sterechinus	neumayeri	19D				XXVIII DR7	74° 44.205' S	164°10.621' E
	XXVIII-859-12	Echinodermata	Echinoidea	Camaradonta	Echinidae	Sterechinus	neumayeri	19E				XXVIII DR7	74° 44.205' S	164°10.621' E
	XXVIII-859-14	Echinodermata	Echinoidea	Camaradonta	Echinidae	Sterechinus	neumayeri	19E				XXVIII DR7	74° 44.205' S	164°10.621' E
	XXVIII-859-16	Echinodermata	Echinoidea	Camaradonta	Echinidae	Sterechinus	neumayeri	19E				XXVIII DR7	74° 44.205' S	164°10.621' E
	XXVIII-859-4	Echinodermata	Echinoidea	Camaradonta	Echinidae	Sterechinus	neumayeri	19E				XXVIII DR7	74° 44.205' S	164°10.621' E
	XXVIII-859-17	Echinodermata	Echinoidea	Camaradonta	Echinidae	Sterechinus	neumayeri	19F				XXVIII DR7	74° 44.205' S	164°10.621' E
	XXVIII-859-24	Echinodermata	Echinoidea	Camaradonta	Echinidae	Sterechinus	neumayeri	19F				XXVIII DR7	74° 44.205' S	164°10.621' E
	XXVIII-859-21	Echinodermata	Echinoidea	Camaradonta	Echinidae	Sterechinus	neumayeri	20D				XXVIII DR7	74° 44.205' S	164°10.621' E
	XXVIII-859-28	Echinodermata	Echinoidea	Camaradonta	Echinidae	Sterechinus	neumayeri	20D				XXVIII DR7	74° 44.205' S	164°10.621' E
	XXVIII-859-30	Echinodermata	Echinoidea	Camaradonta	Echinidae	Sterechinus	neumayeri	20D				XXVIII DR7	74° 44.205' S	164°10.621' E
	XXVIII-859-33	Echinodermata	Echinoidea	Camaradonta	Echinidae	Sterechinus	neumayeri	20D				XXVIII DR7	74° 44.205' S	164°10.621' E
	XXVIII-859-35	Echinodermata	Echinoidea	Camaradonta	Echinidae	Sterechinus	neumayeri	20D				XXVIII DR7	74° 44.205' S	164°10.621' E
	XXVIII-859-7	Echinodermata	Echinoidea	Camaradonta	Echinidae	Sterechinus	neumayeri	20D				XXVIII DR7	74° 44.205' S	164°10.621' E
	XXVIII-859-31	Echinodermata	Echinoidea	Camaradonta	Echinidae	Sterechinus	neumayeri	22B				XXVIII DR7	74° 44.205' S	164°10.621' E
	XXVIII-859-29	Echinodermata	Echinoidea	Camaradonta	Echinidae	Sterechinus	neumayeri	22C				XXVIII DR7	74° 44.205' S	164°10.621' E
	XXVIII-859-32	Echinodermata	Echinoidea	Camaradonta	Echinidae	Sterechinus	neumayeri	22D				XXVIII DR7	74° 44.205' S	164°10.621' E
MNA 3860	XXVII-460	Echinodermata	Echinoidea	Spatangoida	Schizasteridae			18F				XXVII DR9	74° 42.802' S	164° 08.942' E
MNA 4434	XXVII-460	Echinodermata	Echinoidea	Spatangoida	Schizasteridae	Abatus	sp.	19F				XXVII DR9	74° 42.802' S	164° 08.942' E
MNA 4245	XXVII-407	Echinodermata	Holoturoidea					23F				XXVII DR9	74° 42.802' S	164° 08.942' E
MNA 4234	XXVII-453	Echinodermata	Holoturoidea					23H				XXVII DR9	74° 42.802' S	164° 08.942' E
MNA 4243	XXVII-407	Echinodermata	Holoturoidea					24E				XXVII DR9	74° 42.802' S	164° 08.942' E
MNA 4240	XXVII-407	Echinodermata	Holoturoidea					24F				XXVII DR9	74° 42.802' S	164° 08.942' E
MNA 3853	XXVII-453	Echinodermata	Holoturoidea	Dendrochirotida	Cucumariidae	Echinopsolus	mollis	23D	BAMBI466-16	MK811562		XXVII DR9	74° 42.802' S	164° 08.942' E
MNA 4244	XXVII-407	Echinodermata	Holoturoidea	Dendrochirotida	Cucumariidae	Echinopsolus	mollis	23E	BAMBI445-16	MK811577		XXVII DR9	74° 42.802' S	164° 08.942' E
MNA 4246	XXVII-408	Echinodermata	Holoturoidea	Dendrochirotida	Cucumariidae	Echinopsolus	mollis	23E	BAMBI425-16	MK811583		XXVII DR9	74° 42.802' S	164° 08.942' E
MNA 4252	XXVII-408	Echinodermata	Holoturoidea	Dendrochirotida	Cucumariidae	Staurocucumis	turqueti	23E	BAMBI439-16	MK811564		XXVII DR9	74° 42.802' S	164° 08.942' E
MNA 3808	XXVII-408	Echinodermata	Holoturoidea	Dendrochirotida	Cucumariidae	Cucumaria	georgiana	23F	BAMBI451-16	MK811604		XXVII DR9	74° 42.802' S	164° 08.942' E
MNA 4250	XXVII-408	Echinodermata	Holoturoidea	Dendrochirotida	Cucumariidae	Psolicrux	coatsi	23F	BAMBI421-16	MK811557		XXVII DR9	74° 42.802' S	164° 08.942' E
MNA 4251	XXVII-408	Echinodermata	Holoturoidea	Dendrochirotida	Cucumariidae	Psolicrux	coatsi	23F	BAMBI414-16	MK811575		XXVII DR9	74° 42.802' S	164° 08.942' E
MNA 4247	XXVII-408	Echinodermata	Holoturoidea	Dendrochirotida	Cucumariidae	Trachythyone	bouvetensis	23F	BAMBI428-16	MK811560		XXVII DR9	74° 42.802' S	164° 08.942' E
MNA 4248	XXVII-408	Echinodermata	Holoturoidea	Dendrochirotida	Cucumariidae	Trachythyone	bouvetensis	23F	BAMBI448-16	MK811612		XXVII DR9	74° 42.802' S	164° 08.942' E
MNA 4241	XXVII-407	Echinodermata	Holoturoidea	Dendrochirotida	Cucumariidae	Trachythyone	bouvetensis	23G	BAMBI442-16	MK811578		XXVII DR9	74° 42.802' S	164° 08.942' E
MNA 4239	XXVII-407	Echinodermata	Holoturoidea	Dendrochirotida	Cucumariidae	Trachythyone	bouvetensis	23I	BAMBI449-16	MK811614		XXVII DR9	74° 42.802' S	164° 08.942' E
MNA 3807	XXVII-407	Echinodermata	Holoturoidea	Dendrochirotida	Cucumariidae	Cucumaria	georgiana	24E	BAMBI465-16	MK811605		XXVII DR9	74° 42.802' S	164° 08.942' E
MNA 4242	XXVII-407	Echinodermata	Holoturoidea	Dendrochirotida	Cucumariidae	Psolicrux	coatsi	24E	BAMBI433-16	MK811568		XXVII DR9	74° 42.802' S	164° 08.942' E
MNA 4238	XXVII-407	Echinodermata	Holoturoidea	Dendrochirotida	Cucumariidae	Trachythyone	bouvetensis	24E	BAMBI461-16	MK811601		XXVII DR9	74° 42.802' S	164° 08.942' E
MNA 4249	XXVII-408	Echinodermata	Holoturoidea	Dendrochirotida	Cucumariidae	Trachythyone	bouvetensis	24F	BAMBI415-16	MK811580		XXVII DR9	74° 42.802' S	164° 08.942' E
	XXVIII-188-5	Echinodermata	Ophiuroidea	Ophiurida	Ophiuridae	Ophionotus	victoriae	12G				XXVIII DR2	74° 46.642' S	164°03.171' E
	XXVIII-188-7	Echinodermata	Ophiuroidea	Ophiurida	Ophiuridae	Ophionotus	victoriae	13G				XXVIII DR2	74° 46.642' S	164°03.171' E
	XXVIII-180-4	Echinodermata	Ophiuroidea	Ophiurida	Ophiuridae	Ophionotus	victoriae	13H				XXVIII DR2	74° 46.642' S	164°03.171' E
	XXVIII-188-8	Echinodermata	Ophiuroidea	Ophiurida	Ophiuridae	Ophionotus	victoriae	13H				XXVIII DR2	74° 46.642' S	164°03.171' E
	XXVIII-188-9	Echinodermata	Ophiuroidea	Ophiurida	Ophiuridae	Ophionotus	victoriae	13H				XXVIII DR2	74° 46.642' S	164°03.171' E
	XXVIII-188-2	Echinodermata	Ophiuroidea	Ophiurida	Ophiuridae	Ophionotus	victoriae	14G				XXVIII DR2	74° 46.642' S	164°03.171' E
	XXVIII-188-3	Echinodermata	Ophiuroidea	Ophiurida	Ophiuridae	Ophionotus	victoriae	14H				XXVIII DR2	74° 46.642' S	164°03.171' E
	XXVIII-188-4	Echinodermata	Ophiuroidea	Ophiurida	Ophiuridae	Ophionotus	victoriae	14H				XXVIII DR2	74° 46.642' S	164°03.171' E
	XXVIII-180-2	Echinodermata	Ophiuroidea	Ophiurida	Ophiuridae	Ophionotus	victoriae	15H				XXVIII DR2	74° 46.642' S	164°03.171' E
	XXVIII-180-3	Echinodermata	Ophiuroidea	Ophiurida	Ophiuridae	Ophionotus	victoriae	15I				XXVIII DR2	74° 46.642' S	164°03.171' E
	XXVIII-180-1	Echinodermata	Ophiuroidea	Ophiurida	Ophiuridae	Ophionotus	victoriae	16I				XXVIII DR2	74° 46.642' S	164°03.171' E
	XXVIII-188-6	Echinodermata	Ophiuroidea	Ophiurida	Ophiuridae	Ophionotus	victoriae	17H				XXVIII DR2	74° 46.642' S	164°03.171' E
	XXVIII-188-1	Echinodermata	Ophiuroidea	Ophiurida	Ophiuridae	Ophionotus	victoriae	17I				XXVIII DR2	74° 46.642' S	164°03.171' E
MNA 3840	XXVII-440	Echinodermata	Ophiuroidea	Ophiurida	Ophiuridae	Ophionotus	victoriae	11F	BAMBI588-16	MK811608		XXVII DR9	74° 42.802' S	164° 08.942' E
MNA 3831	XXVII-431	Echinodermata	Ophiuroidea	Ophiurida	Ophiuridae	Ophionotus	victoriae	21G	BAMBI584-16	MK811609		XXVII DR9	74° 42.802' S	164° 08.942' E
MNA 3819	XXVII-419	Echinodermata	Ophiuroidea	Ophiurida	Ophiopyrgidae	Ophioplinthus	gelida	22G	BAMBI585-16	MK811617		XXVII DR9	74° 42.802' S	164° 08.942' E
MNA 4427	XXVII-440	Echinodermata	Ophiuroidea	Ophiurida	Ophiuridae	Ophionotus	victoriae	6F	BAMBI586-16	MK811611		XXVII DR9	74° 42.802' S	164° 08.942' E
MNA 3770	XXVII-370	Chordata	Ascidiacea	Stolidobranchia	Styelidae			23F				XXVII DR9	74° 42.802' S	164° 08.942' E
MNA 4426	XXVII-370	Chordata	Ascidiacea	Stolidobranchia	Styelidae	Cnemidocarpa	verrucosa	24D				XXVII DR9	74° 42.802' S	164° 08.942' E
MNA 4424	XXVII-370	Chordata	Ascidiacea	Stolidobranchia	Styelidae	Cnemidocarpa	verrucosa	24G				XXVII DR9	74° 42.802' S	164° 08.942' E
MNA 4425	XXVII-370	Chordata	Ascidiacea	Stolidobranchia	Styelidae	Cnemidocarpa	verrucosa	24G				XXVII DR9	74° 42.802' S	164° 08.942' E
